# Supplementary material for: Global epidemiology and socioeconomic correlates of hypopharyngeal cancer in 2020 and its projection to 2040: findings from GLOBOCAN 2020
Source: Front Oncol. 2024 Sep 2;14:1398063. doi: 10.3389/fonc.2024.1398063 (PMC11402725; doi:10.3389/fonc.2024.1398063)
Supplement: Supplementary file 2 [file DataSheet2.xlsx]

## Sheet: Both sexes
Location	Incidence					Mortality					MIR
	Number	Uncertainty interval	Crude rate	ASR	Cumulative risk (%)	Number	Uncertainty interval	Crude rate	ASR	Cumulative risk (%)
India	28489	[26612.0-30498.3]	2.1	2.1	0.49	11443	[10641.4-12305.0]	0.83	0.85	0.22	0.4
Bangladesh	7476	[2958.2-18893.3]	4.5	5.2	0.85	3151	[1329.8-7466.1]	1.9	2.2	0.42	0.42
China	6251	[5626.6-6944.8]	0.43	0.27	0.05	3380	[2856.3-3999.7]	0.23	0.15	0.03	0.53
Japan	4397	[3573.3-5410.6]	3.5	1.4	0.29	2096	[1961.1-2240.2]	1.7	0.47	0.15	0.49
Russian Federation	4389	[4215.9-4569.2]	3	1.8	0.28	2294	[1850.7-2843.5]	1.6	0.94	0.15	0.53
France	3012	[2524.6-3593.5]	4.6	2.5	0.43	873	[762.4-999.6]	1.3	0.68	0.13	0.28
Viet Nam	2356	[1895.1-2929.0]	2.4	2	0.43	1246	[980.5-1583.3]	1.3	1	0.27	0.54
United States of America	2245	[2082.5-2420.2]	0.68	0.38	0.08	549	[474.9-634.6]	0.17	0.08	0.02	0.25
Pakistan	2122	[1432.7-3142.8]	0.96	1.4	0.28	935	[621.6-1406.3]	0.42	0.6	0.13	0.44
Germany	1895	[1697.2-2115.9]	2.3	1.2	0.19	1085	[981.2-1199.7]	1.3	0.58	0.12	0.57
Ukraine	1528	[1412.5-1652.9]	3.5	2.1	0.3	870	[772.9-979.3]	2	1.2	0.17	0.57
Brazil	1498	[1266.1-1772.3]	0.7	0.56	0.11	720	[631.9-820.4]	0.34	0.27	0.06	0.49
Myanmar	1245	[515.9-3004.4]	2.3	2.2	0.36	841	[405.9-1742.3]	1.5	1.5	0.25	0.65
Poland	1126	[953.2-1330.1]	3	1.7	0.28	607	[530.4-694.6]	1.6	0.86	0.16	0.53
Spain	1025	[781.4-1344.5]	2.2	1.2	0.19	302	[244.6-372.8]	0.65	0.31	0.06	0.3
Thailand	841	[628.1-1126.0]	1.2	0.72	0.14	473	[337.6-662.7]	0.68	0.4	0.09	0.57
United Kingdom	798	[683.5-931.7]	1.2	0.6	0.13	372	[310.0-446.4]	0.55	0.26	0.06	0.46
Italy	772	[618.6-963.4]	1.3	0.57	0.11	319	[268.8-378.6]	0.53	0.23	0.05	0.41
Romania	634	[522.5-769.3]	3.3	1.9	0.28	441	[379.5-512.5]	2.3	1.3	0.2	0.7
Hungary	509	[421.3-615.0]	5.3	3.1	0.45	366	[317.0-422.6]	3.8	2.1	0.34	0.72
Korea, Republic of	428	[365.1-501.8]	0.83	0.41	0.1	279	[231.9-335.6]	0.54	0.25	0.08	0.65
Sri Lanka	420	[371.1-475.4]	2	1.4	0.28	180	[154.1-210.3]	0.84	0.58	0.13	0.42
Portugal	412	[291.1-583.1]	4	2.4	0.31	174	[132.5-228.5]	1.7	0.94	0.14	0.42
Belarus	373	[312.1-445.8]	3.9	2.3	0.34	255	[220.3-295.1]	2.7	1.6	0.24	0.69
Belgium	364	[290.0-456.9]	3.1	1.9	0.28	141	[102.7-193.7]	1.2	0.55	0.14	0.39
Turkey	267	[138.5-514.6]	0.32	0.27	0.05	98	[77.6-123.8]	0.12	0.09	0.02	0.38
Indonesia	264	[84.0-829.3]	0.1	0.1	0.02	152	[47.5-486.5]	0.06	0.06	0.02	0.6
The Netherlands	245	[198.3-302.8]	1.4	0.68	0.14	94	[70.1-126.1]	0.55	0.23	0.06	0.39
Switzerland	240	[161.1-357.6]	2.8	1.4	0.28	101	[74.3-137.3]	1.2	0.56	0.12	0.43
Egypt	220	[149.1-324.6]	0.21	0.25	0.04	136	[87.8-210.8]	0.13	0.16	0.03	0.62
Canada	217	[169.6-277.6]	0.57	0.29	0.06	115	[84.7-156.1]	0.3	0.13	0.04	0.53
Slovakia	205	[172.7-243.4]	3.8	2.3	0.32	169	[128.2-222.8]	3.1	1.8	0.29	0.82
Australia	200	[157.6-253.8]	0.78	0.44	0.1	74	[57.2-95.7]	0.29	0.14	0.04	0.37
South Africa	193	[154.5-241.0]	0.33	0.39	0.09	78	[49.3-123.5]	0.13	0.16	0.05	0.39
Serbia	185	[125.0-273.9]	2.1	1.3	0.19	101	[74.3-137.4]	1.2	0.66	0.11	0.57
Philippines	184	[99.1-341.5]	0.17	0.2	0.05	107	[53.7-213.3]	0.1	0.12	0.03	0.59
Cameroon	178	[81.6-388.2]	0.67	1.2	0.17	144	[84.4-245.7]	0.54	1	0.14	0.81
Cuba	168	[115.3-244.8]	1.5	0.78	0.16	51	[37.2-69.8]	0.45	0.23	0.05	0.3
Czechia	152	[110.2-209.7]	1.4	0.78	0.13	108	[81.0-144.1]	1	0.56	0.09	0.71
Afghanistan	152	[60.1-384.1]	0.39	0.82	0.17	70	[29.5-165.9]	0.18	0.37	0.08	0.46
Uzbekistan	151	[108.1-210.9]	0.45	0.51	0.09	73	[54.9-97.1]	0.22	0.25	0.05	0.49
Morocco	149	[76.9-288.8]	0.4	0.36	0.12	90	[42.7-189.5]	0.24	0.21	0.09	0.6
Austria	149	[104.9-211.7]	1.7	0.88	0.15	104	[76.0-142.3]	1.2	0.61	0.11	0.71
Kenya	148	[71.8-305.0]	0.28	0.57	0.11	120	[50.8-283.4]	0.22	0.48	0.1	0.79
Malaysia	144	[105.9-195.8]	0.44	0.42	0.13	93	[66.0-131.1]	0.29	0.27	0.1	0.66
Tanzania, United Republic of	141	[67.6-293.9]	0.24	0.5	0.11	111	[46.4-265.6]	0.19	0.38	0.07	0.79
Madagascar	138	[30.4-627.4]	0.5	0.91	0.19	112	[24.2-517.8]	0.4	0.75	0.17	0.8
Mexico	132	[96.9-179.9]	0.1	0.09	0.03	73	[56.5-94.3]	0.06	0.05	0.02	0.6
Bulgaria	128	[92.8-176.6]	1.8	0.99	0.15	62	[46.4-82.8]	0.89	0.49	0.07	0.49
Denmark	121	[94.3-155.3]	2.1	1	0.2	70	[53.4-91.7]	1.2	0.65	0.12	0.57
Peru	117	[70.6-193.9]	0.35	0.29	0.08	37	[24.2-56.5]	0.11	0.09	0.03	0.31
Colombia	113	[69.7-183.1]	0.22	0.17	0.05	36	[24.4-53.1]	0.07	0.06	0.02	0.32
Nepal	110	[76.1-159.0]	0.38	0.47	0.1	41	[26.8-62.7]	0.14	0.17	0.03	0.37
Republic of Moldova	101	[73.1-139.6]	2.5	1.6	0.23	83	[64.1-107.5]	2.1	1.3	0.19	0.84
Iran, Islamic Republic of	97	[77.0-122.2]	0.12	0.11	0.03	37	[24.9-55.0]	0.04	0.04	0.02	0.33
Congo, Democratic Republic of	91	[62.9-131.6]	0.1	0.2	0.03	72	[42.2-122.8]	0.08	0.16	0.03	0.8
Korea, Democratic Republic of	90	[38.0-213.3]	0.35	0.25	0.05	50	[39.4-63.5]	0.19	0.14	0.03	0.54
Nigeria	88	[16.3-475.6]	0.04	0.09	0.02	70	[36.5-134.4]	0.03	0.07	0.01	0.75
Lithuania	86	[55.8-132.5]	3.2	1.7	0.25	73	[51.9-102.7]	2.7	1.4	0.23	0.84
Cambodia	83	[34.4-200.3]	0.5	0.66	0.15	58	[28.0-120.2]	0.35	0.47	0.12	0.7
Croatia	81	[53.7-122.3]	2	1	0.17	70	[45.8-107.1]	1.7	0.82	0.16	0.85
Ethiopia	79	[19.6-318.5]	0.07	0.1	0.01	62	[12.3-313.7]	0.05	0.08	0.01	0.71
Sudan	77	[49.0-121.0]	0.18	0.26	0.06	48	[29.6-77.8]	0.11	0.17	0.05	0.61
Argentina	73	[44.3-120.2]	0.16	0.12	0.03	31	[20.5-46.9]	0.07	0.05	0.01	0.44
Kazakhstan	64	[51.4-79.7]	0.34	0.3	0.05	28	[18.0-43.6]	0.15	0.13	0.02	0.44
Georgia	63	[48.2-82.4]	1.6	0.96	0.16	24	[15.1-38.2]	0.6	0.34	0.07	0.37
Chile	63	[36.7-108.3]	0.33	0.21	0.06	29	[18.9-44.6]	0.15	0.09	0.03	0.45
Algeria	62	[28.7-133.9]	0.14	0.15	0.04	32	[13.2-77.5]	0.07	0.07	0.02	0.5
Singapore	60	[34.7-103.9]	1	0.54	0.17	31	[19.0-50.6]	0.53	0.28	0.13	0.53
Bosnia and Herzegovina	60	[36.6-98.3]	1.8	0.99	0.16	34	[22.4-51.5]	1	0.54	0.11	0.56
Uganda	60	[20.1-178.7]	0.13	0.37	0.05	48	[13.5-170.8]	0.1	0.3	0.05	0.77
Ireland	58	[42.0-80.2]	1.2	0.71	0.15	22	[14.0-34.7]	0.45	0.25	0.07	0.38
Slovenia	57	[41.9-77.6]	2.7	1.4	0.23	40	[28.0-57.0]	1.9	0.91	0.18	0.7
Kyrgyzstan	56	[31.8-98.6]	0.86	0.99	0.2	23	[14.3-36.9]	0.35	0.4	0.09	0.41
Burkina Faso	56	[10.3-303.7]	0.27	0.75	0.46	44	[6.8-283.4]	0.21	0.63	0.43	0.78
Saudi Arabia	55	[34.6-87.4]	0.16	0.21	0.05	20	[11.5-34.8]	0.06	0.08	0.03	0.38
Lao People's Democratic Republic	54	[22.4-130.3]	0.74	1	0.19	37	[17.9-76.7]	0.51	0.71	0.15	0.69
Turkmenistan	54	[41.3-70.6]	0.9	1	0.17	23	[10.5-50.2]	0.38	0.45	0.09	0.42
Sweden	54	[40.9-71.2]	0.53	0.24	0.06	41	[29.5-57.0]	0.41	0.16	0.05	0.77
Latvia	53	[38.9-72.2]	2.8	1.5	0.24	41	[29.4-57.2]	2.2	1.1	0.2	0.79
Venezuela, Bolivarian Republic of	53	[27.2-103.2]	0.19	0.17	0.03	18	[10.2-31.7]	0.06	0.06	0.01	0.32
Tunisia	44	[22.4-86.4]	0.37	0.3	0.05	19	[9.0-39.9]	0.16	0.13	0.03	0.43
Finland	37	[26.1-52.5]	0.67	0.3	0.06	22	[14.1-34.3]	0.4	0.17	0.04	0.6
Estonia	36	[21.9-59.1]	2.7	1.4	0.27	26	[17.3-39.1]	2	1	0.19	0.74
Azerbaijan	36	[21.2-61.2]	0.36	0.26	0.05	13	[6.9-24.5]	0.13	0.1	0.03	0.36
Ghana	33	[6.0-181.6]	0.11	0.2	0.06	26	[13.5-49.9]	0.08	0.16	0.06	0.73
Angola	32	[23.1-44.3]	0.1	0.25	0.05	26	[15.2-44.4]	0.08	0.21	0.04	0.8
Uruguay	32	[21.4-47.8]	0.92	0.57	0.12	6	[2.7-13.4]	0.17	0.1	0.02	0.18
Chad	32	[22.1-46.3]	0.19	0.42	0.05	26	[15.2-44.4]	0.16	0.34	0.04	0.84
Paraguay	29	[15.7-53.5]	0.41	0.45	0.09	9	[4.1-19.9]	0.13	0.14	0.03	0.32
Norway	29	[19.5-43.0]	0.53	0.28	0.06	15	[8.8-25.7]	0.28	0.13	0.03	0.53
France, La RÈunion	27	[16.5-44.1]	3	1.9	0.35	10	[3.5-28.5]	1.1	0.68	0.16	0.37
Puerto Rico	27	[18.7-39.0]	0.94	0.36	0.11	9	[4.3-18.7]	0.31	0.14	0.03	0.33
Iraq	25	[15.7-39.9]	0.06	0.11	0.03	10	[5.4-18.3]	0.02	0.05	0.02	0.33
New Zealand	22	[12.9-37.5]	0.46	0.22	0.06	9	[4.2-19.1]	0.19	0.07	0.03	0.41
Greece	20	[9.2-43.5]	0.19	0.08	0.02	11	[5.7-21.3]	0.11	0.04	0.01	0.58
Montenegro	19	[10.9-33.3]	3	1.9	0.33	14	[7.3-26.9]	2.2	1.5	0.18	0.73
Tajikistan	18	[7.7-41.9]	0.19	0.3	0.09	9	[4.4-18.3]	0.09	0.15	0.06	0.47
Somalia	18	[4.0-81.8]	0.11	0.22	0.04	14	[3.0-64.7]	0.09	0.17	0.03	0.82
Albania	18	[6.8-47.4]	0.63	0.27	0.1	10	[4.2-23.9]	0.35	0.15	0.06	0.56
Burundi	17	[3.7-77.3]	0.14	0.35	0.06	13	[2.8-60.1]	0.11	0.26	0.04	0.79
Yemen	17	[5.1-56.3]	0.06	0.1	0.01	8	[2.1-30.6]	0.03	0.05	0.01	0.5
CÙte d'Ivoire	16	[3.7-70.1]	0.06	0.12	0.07	13	[6.8-24.7]	0.05	0.08	0.04	0.83
Niger	15	[2.7-84.0]	0.06	0.13	0.02	12	[9.3-15.5]	0.05	0.11	0.01	0.83
Mali	15	[3.1-71.8]	0.07	0.14	0.02	11	[1.8-65.4]	0.05	0.1	0.01	0.71
Mozambique	15	[2.9-76.9]	0.05	0.11	0.04	11	[8.3-14.5]	0.04	0.07	0.02	0.8
South Sudan	14	[3.1-63.6]	0.13	0.23	0.04	11	[2.4-50.9]	0.1	0.19	0.03	0.77
Israel	14	[6.6-29.7]	0.16	0.11	0.03	8	[3.6-17.9]	0.09	0.05	0.02	0.56
Oman	14	[3.9-49.7]	0.27	0.42	0.06	5	[1.1-22.6]	0.1	0.14	0.02	0.37
Papua New Guinea	13	[3.9-43.1]	0.15	0.2	0.05	9	[1.4-57.8]	0.1	0.15	0.04	0.67
Bhutan	13	[11.4-14.8]	1.7	1.9	0.39	5	[4.4-5.7]	0.65	0.68	0.2	0.38
Dominican Republic	13	[2.7-63.6]	0.12	0.13	0.03	5	[1.2-20.5]	0.05	0.05	0.01	0.42
Mauritius	12	[5.2-27.9]	0.94	0.6	0.11	7	[2.2-22.1]	0.55	0.34	0.06	0.59
Nicaragua	12	[7.5-19.3]	0.18	0.19	0.09	7	[2.9-17.2]	0.11	0.11	0.06	0.61
Ecuador	12	[3.3-43.2]	0.07	0.05	0.03	4	[1.3-12.0]	0.02	0.02	0.01	0.29
Panama	11	[3.4-35.5]	0.25	0.18	0.09	6	[2.2-16.5]	0.14	0.1	0.05	0.56
Zimbabwe	11	[2.2-55.4]	0.07	0.1	0.01	9	[4.7-17.3]	0.06	0.07	0.01	0.86
Honduras	11	[1.9-62.3]	0.11	0.12	0.03	5	[0.90-26.6]	0.05	0.05	0.01	0.45
Armenia	11	[8.4-14.4]	0.37	0.23	0.03	4	[1.5-10.6]	0.13	0.08	0.01	0.35
North Macedonia	10	[3.3-29.9]	0.48	0.25	0.08	4	[1.6-10.0]	0.19	0.11	0.02	0.4
Central African Republic	10	[6.9-14.5]	0.21	0.38	0.04	8	[4.7-13.6]	0.17	0.3	0.04	0.81
Benin	10	[2.0-50.4]	0.08	0.15	0.02	8	[6.2-10.3]	0.07	0.12	0.01	0.88
France, Guadeloupe	9	[3.9-20.5]	2.2	1.1	0.21	4	[1.3-12.6]	1	0.45	0.1	0.45
Togo	9	[1.4-59.2]	0.11	0.19	0.04	7	[1.1-45.1]	0.08	0.14	0.02	0.73
Mongolia	9	[4.3-19.0]	0.27	0.35	0.07	2	[1.1-3.8]	0.06	0.1	0.02	0.22
El Salvador	8	[4.8-13.4]	0.12	0.08	0.05	4	[1.1-14.0]	0.06	0.04	0.02	0.5
Barbados	8	[5.8-11.1]	2.8	1.4	0.34	4	[1.2-13.6]	1.4	0.73	0.17	0.5
Libya	8	[1.3-49.8]	0.12	0.14	0.1	3	[1.6-5.5]	0.04	0.07	0.07	0.33
Costa Rica	8	[3.4-18.9]	0.16	0.11	0.03	6	[2.6-13.7]	0.12	0.08	0.03	0.75
Haiti	8	[1.6-39.1]	0.07	0.11	0.02	4	[1.0-16.4]	0.04	0.05	0.01	0.57
Luxembourg	7	[1.8-26.8]	1.1	0.7	0.13	4	[1.3-12.4]	0.64	0.41	0.07	0.58
Botswana	7	[2.9-16.8]	0.3	0.44	0.09	6	[3.4-10.6]	0.26	0.37	0.08	0.87
Rwanda	7	[1.4-35.3]	0.05	0.11	0.06	5	[3.9-6.5]	0.04	0.08	0.06	0.8
Namibia	7	[3.2-15.2]	0.28	0.5	0.1	6	[2.3-15.9]	0.24	0.44	0.09	0.86
Equatorial Guinea	6	[4.1-8.7]	0.43	0.68	0.07	5	[2.9-8.5]	0.36	0.55	0.06	0.84
Syrian Arab Republic	6	[1.1-32.1]	0.03	0.04	0.01	4	[0.70-22.1]	0.02	0.03	0.01	0.67
United Arab Emirates	6	[1.4-25.2]	0.06	0.29	0.21	3	[0.50-19.3]	0.03	0.13	0.1	0.5
France, Martinique	5	[1.8-13.8]	1.3	0.51	0.12	2	[0.50-7.8]	0.53	0.25	0.04	0.41
Senegal	5	[0.70-36.8]	0.03	0.04	0	4	[0.60-25.8]	0.02	0.02	0	0.67
Trinidad and Tobago	5	[3.6-7.0]	0.36	0.21	0.07	1	[0.20-4.0]	0.07	0.05	0.01	0.19
Malta	5	[1.7-14.6]	1.1	0.65	0.09	NA	NA	NA	NA	NA	NA
French Polynesia	5	[1.3-19.5]	1.8	1.4	0.23	3	[0.50-17.7]	1.1	0.95	0.17	0.61
Kuwait	4	[1.1-15.0]	0.09	0.06	0.01	2	[0.40-10.6]	0.05	0.02	0	0.56
Guatemala	4	[2.4-6.6]	0.02	0.03	0.01	3	[1.1-8.2]	0.02	0.02	0.01	1
France, New Caledonia	3	[0.90-10.5]	1.1	0.64	0.3	1	[0.20-6.4]	0.35	0.19	0.1	0.32
Jamaica	3	[2.2-4.2]	0.1	0.07	0.02	1	[0.20-4.3]	0.03	0.03	0.01	0.3
Jordan	3	[0.60-13.9]	0.03	0.03	0.01	1	[0.20-6.3]	0.01	0.01	0.01	0.33
Cabo Verde	3	[0.50-16.7]	0.54	0.59	0.06	1	[0.20-6.6]	0.18	0.2	0.02	0.33
Zambia	2	[0.40-9.9]	0.01	0.01	0	1	[0.80-1.3]	0.01	0.01	0	1
Guyana	2	[0.30-15.3]	0.25	0.25	0.04	NA	NA	NA	NA	NA	NA
Gabon	2	[0.40-10.8]	0.09	0.16	0.02	2	[1.5-2.6]	0.09	0.16	0.02	1
Qatar	2	[0.30-11.5]	0.07	0.12	0.02	NA	NA	NA	NA	NA	NA
Gaza Strip and West Bank	2	[0.40-10.7]	0.04	0.12	0.08	NA	NA	NA	NA	NA	NA
Guinea	2	[0.30-12.2]	0.02	0.02	0	2	[1.0-3.8]	0.02	0.02	0	1
Eritrea	2	[0.40-9.1]	0.06	0.09	0.01	2	[0.40-9.2]	0.06	0.09	0.01	1
Sierra Leone	2	[0.80-4.8]	0.03	0.02	0	2	[0.80-5.2]	0.03	0.02	0	1
Mauritania	2	[0.30-14.7]	0.04	0.04	0	2	[0.30-12.9]	0.04	0.04	0	1
Lebanon	1	[0.20-4.5]	0.01	0.02	0	NA	NA	NA	NA	NA	NA
Bahamas	NA	NA	NA	NA	NA	NA	NA	NA	NA	NA	NA
Bahrain	NA	NA	NA	NA	NA	NA	NA	NA	NA	NA	NA
Belize	NA	NA	NA	NA	NA	NA	NA	NA	NA	NA	NA
Bolivia, Plurinational State of	NA	NA	NA	NA	NA	NA	NA	NA	NA	NA	NA
Brunei Darussalam	NA	NA	NA	NA	NA	NA	NA	NA	NA	NA	NA
Comoros	NA	NA	NA	NA	NA	NA	NA	NA	NA	NA	NA
Congo, Republic of	NA	NA	NA	NA	NA	NA	NA	NA	NA	NA	NA
C√¥te d'Ivoire	NA	NA	NA	NA	NA	NA	NA	NA	NA	NA	NA
Cyprus	NA	NA	NA	NA	NA	NA	NA	NA	NA	NA	NA
Djibouti	NA	NA	NA	NA	NA	NA	NA	NA	NA	NA	NA
Eswatini	NA	NA	NA	NA	NA	NA	NA	NA	NA	NA	NA
Fiji	NA	NA	NA	NA	NA	NA	NA	NA	NA	NA	NA
France, La R√©union	NA	NA	NA	NA	NA	NA	NA	NA	NA	NA	NA
French Guiana	NA	NA	NA	NA	NA	NA	NA	NA	NA	NA	NA
Guam	NA	NA	NA	NA	NA	NA	NA	NA	NA	NA	NA
Guinea-Bissau	NA	NA	NA	NA	NA	NA	NA	NA	NA	NA	NA
Iceland	NA	NA	NA	NA	NA	NA	NA	NA	NA	NA	NA
Lesotho	NA	NA	NA	NA	NA	NA	NA	NA	NA	NA	NA
Liberia	NA	NA	NA	NA	NA	NA	NA	NA	NA	NA	NA
Malawi	NA	NA	NA	NA	NA	NA	NA	NA	NA	NA	NA
Maldives	NA	NA	NA	NA	NA	NA	NA	NA	NA	NA	NA
Saint Lucia	NA	NA	NA	NA	NA	NA	NA	NA	NA	NA	NA
Samoa	NA	NA	NA	NA	NA	NA	NA	NA	NA	NA	NA
Sao Tome and Principe	NA	NA	NA	NA	NA	NA	NA	NA	NA	NA	NA
Solomon Islands	NA	NA	NA	NA	NA	NA	NA	NA	NA	NA	NA
Suriname	NA	NA	NA	NA	NA	NA	NA	NA	NA	NA	NA
The Republic of the Gambia	NA	NA	NA	NA	NA	NA	NA	NA	NA	NA	NA
Timor-Leste	NA	NA	NA	NA	NA	NA	NA	NA	NA	NA	NA
Vanuatu	NA	NA	NA	NA	NA	NA	NA	NA	NA	NA	NA

## Sheet: Males
Location	Incidence					Mortality					MIR
	Number	Uncertainty interval	Crude rate	ASR	Cumulative risk (%)	Number	Uncertainty interval	Crude rate	ASR	Cumulative risk (%)
India	22359	[20725.2-24121.6]	3.1	3.4	0.85	8842	[8155.2-9586.7]	1.2	1.3	0.38	0.39
Bangladesh	6397	[1592.3-25700.0]	7.7	8.6	1.41	2687	[736.7-9800.3]	3.2	3.7	0.69	0.42
China	5785	[5184.7-6454.8]	0.78	0.51	0.1	3066	[2571.7-3655.4]	0.41	0.27	0.07	0.53
Japan	4028	[2991.8-5423.1]	6.5	2.6	0.59	1925	[1794.7-2064.8]	3.1	0.93	0.33	0.48
Russian Federation	3986	[3820.3-4158.9]	5.9	4	0.65	2072	[1651.2-2600.1]	3.1	2	0.35	0.53
France	2508	[2070.8-3037.5]	7.9	4.3	0.79	768	[663.0-889.6]	2.4	1.2	0.27	0.3
Viet Nam	1906	[1515.3-2397.5]	3.9	3.7	0.85	1003	[779.2-1291.1]	2.1	1.9	0.54	0.54
United States of America	1833	[1687.0-1991.7]	1.1	0.65	0.14	456	[391.5-531.2]	0.28	0.15	0.04	0.25
Germany	1559	[1385.8-1753.8]	3.8	2	0.32	930	[834.8-1036.1]	2.2	1	0.22	0.58
Pakistan	1513	[930.1-2461.1]	1.3	2	0.45	679	[409.5-1125.8]	0.6	0.89	0.22	0.46
Ukraine	1479	[1367.4-1599.7]	7.3	4.8	0.72	838	[743.0-945.2]	4.1	2.7	0.41	0.56
Brazil	1319	[1101.5-1579.4]	1.3	1.1	0.22	637	[553.9-732.6]	0.61	0.52	0.11	0.47
Myanmar	1124	[433.8-2912.2]	4.3	4.5	0.73	757	[339.1-1690.0]	2.9	3	0.51	0.67
Poland	993	[821.0-1201.0]	5.4	3.2	0.58	547	[471.3-634.9]	3	1.7	0.35	0.56
Spain	945	[697.7-1280.0]	4.1	2.2	0.38	280	[222.4-352.5]	1.2	0.6	0.13	0.29
Thailand	763	[564.5-1031.3]	2.2	1.4	0.3	428	[292.2-627.0]	1.3	0.79	0.19	0.59
Italy	679	[517.5-890.8]	2.3	1	0.22	269	[219.3-329.9]	0.91	0.42	0.09	0.4
Romania	602	[488.3-742.2]	6.4	3.9	0.57	414	[353.1-485.4]	4.4	2.6	0.41	0.69
United Kingdom	585	[484.2-706.8]	1.7	0.93	0.2	288	[230.8-359.4]	0.86	0.43	0.11	0.51
Hungary	442	[354.7-550.7]	9.6	5.9	0.92	316	[268.3-372.2]	6.9	4.1	0.71	0.72
Portugal	399	[275.7-577.4]	8.3	4.9	0.66	167	[125.8-221.8]	3.5	1.9	0.29	0.42
Korea, Republic of	397	[335.0-470.4]	1.5	0.81	0.21	266	[220.1-321.5]	1	0.52	0.18	0.67
Belarus	364	[306.2-432.7]	8.3	5.3	0.84	249	[214.7-288.7]	5.7	3.7	0.59	0.69
Sri Lanka	328	[285.0-377.5]	3.2	2.4	0.51	139	[116.5-165.8]	1.4	1	0.24	0.44
Belgium	316	[229.6-434.8]	5.5	3.3	0.51	120	[80.1-179.8]	2.1	1	0.27	0.38
Switzerland	200	[124.5-321.4]	4.7	2.4	0.48	86	[60.2-122.8]	2	1	0.22	0.43
Slovakia	193	[161.8-230.2]	7.3	4.6	0.65	158	[116.9-213.6]	5.9	3.7	0.61	0.81
The Netherlands	189	[143.7-248.5]	2.2	1.1	0.22	72	[50.3-103.0]	0.84	0.36	0.11	0.38
Canada	181	[137.3-238.6]	0.97	0.49	0.11	96	[65.7-140.3]	0.51	0.23	0.07	0.53
Indonesia	171	[34.9-838.1]	0.12	0.15	0.05	109	[21.7-548.5]	0.08	0.1	0.04	0.67
Australia	170	[127.4-226.8]	1.3	0.77	0.18	61	[46.0-81.0]	0.48	0.25	0.07	0.37
Cameroon	163	[71.8-370.2]	1.2	2.3	0.3	132	[54.7-318.3]	0.99	1.9	0.26	0.83
Serbia	162	[103.0-254.7]	3.8	2.4	0.36	89	[63.1-125.5]	2.1	1.2	0.21	0.55
Cuba	153	[103.3-226.6]	2.7	1.5	0.3	46	[33.1-63.8]	0.82	0.44	0.1	0.3
Philippines	151	[75.6-301.4]	0.27	0.38	0.1	94	[43.2-204.5]	0.17	0.24	0.08	0.63
Turkey	150	[62.8-358.4]	0.36	0.33	0.07	58	[42.9-78.5]	0.14	0.12	0.03	0.39
South Africa	138	[106.9-178.1]	0.47	0.67	0.18	54	[22.5-129.8]	0.18	0.27	0.09	0.38
Czechia	134	[88.7-202.5]	2.5	1.4	0.25	98	[71.2-134.9]	1.9	1.1	0.18	0.76
Austria	127	[77.5-208.1]	2.9	1.5	0.28	95	[67.5-133.6]	2.1	1.2	0.21	0.72
Bulgaria	122	[87.0-171.0]	3.6	2	0.34	58	[42.9-78.4]	1.7	0.97	0.16	0.47
Madagascar	122	[16.3-910.6]	0.88	1.7	0.34	99	[13.0-755.6]	0.72	1.4	0.32	0.82
Tanzania, United Republic of	110	[45.3-267.3]	0.37	0.88	0.2	86	[30.0-246.9]	0.29	0.68	0.13	0.78
Egypt	109	[63.3-187.6]	0.21	0.26	0.05	70	[38.0-129.0]	0.14	0.17	0.04	0.67
Denmark	100	[75.1-133.1]	3.5	1.8	0.35	57	[42.2-77.0]	2	1.1	0.19	0.57
Republic of Moldova	98	[70.5-136.2]	5.1	3.6	0.53	81	[62.5-105.0]	4.2	3	0.45	0.82
Afghanistan	98	[24.4-393.7]	0.49	1.2	0.27	44	[12.1-160.5]	0.22	0.52	0.12	0.45
Malaysia	94	[64.2-137.6]	0.57	0.56	0.2	62	[40.5-94.9]	0.37	0.36	0.15	0.65
Mexico	94	[65.0-135.9]	0.15	0.14	0.05	52	[38.4-70.5]	0.08	0.08	0.03	0.53
Uzbekistan	91	[60.1-137.9]	0.55	0.69	0.15	47	[33.0-67.0]	0.28	0.37	0.09	0.51
Colombia	84	[47.6-148.4]	0.34	0.28	0.1	26	[16.5-41.1]	0.1	0.09	0.03	0.29
Korea, Democratic Republic of	83	[31.6-218.0]	0.66	0.52	0.11	45	[35.0-57.8]	0.36	0.27	0.05	0.55
Nepal	81	[53.8-121.9]	0.61	0.77	0.18	33	[20.6-52.9]	0.25	0.31	0.06	0.41
Lithuania	79	[48.9-127.7]	6.3	3.7	0.57	68	[47.5-97.4]	5.4	3.2	0.52	0.86
Congo, Democratic Republic of	74	[29.1-187.9]	0.17	0.33	0.05	59	[24.5-142.2]	0.13	0.27	0.04	0.76
Peru	72	[37.0-140.0]	0.44	0.36	0.15	21	[12.0-36.6]	0.13	0.11	0.04	0.3
Cambodia	72	[27.8-186.5]	0.88	1.4	0.33	51	[22.8-113.9]	0.62	0.99	0.27	0.7
Croatia	71	[42.4-118.8]	3.6	1.9	0.34	60	[36.4-99.0]	3	1.5	0.32	0.83
Kenya	67	[25.6-175.7]	0.25	0.54	0.09	53	[16.9-166.6]	0.2	0.43	0.07	0.8
Morocco	67	[25.1-179.1]	0.37	0.35	0.16	46	[15.2-139.2]	0.25	0.24	0.12	0.68
Georgia	61	[43.7-85.2]	3.2	2.2	0.35	23	[14.2-37.3]	1.2	0.79	0.16	0.37
Argentina	57	[32.3-100.7]	0.26	0.21	0.05	23	[14.4-36.9]	0.1	0.08	0.02	0.38
Ethiopia	57	[9.9-327.2]	0.1	0.12	0.01	45	[5.9-343.5]	0.08	0.1	0.01	0.8
Singapore	54	[30.7-95.1]	1.8	1	0.37	30	[18.1-49.7]	0.98	0.59	0.31	0.54
Slovenia	53	[38.6-72.8]	5.1	2.7	0.47	38	[26.4-54.6]	3.7	1.8	0.4	0.73
Bosnia and Herzegovina	51	[29.8-87.3]	3.2	1.8	0.28	29	[18.5-45.5]	1.8	0.97	0.22	0.56
Venezuela, Bolivarian Republic of	51	[24.9-104.6]	0.36	0.34	0.07	17	[9.3-31.0]	0.12	0.12	0.03	0.33
Uganda	50	[14.5-172.4]	0.22	0.7	0.11	40	[9.5-168.8]	0.18	0.58	0.09	0.82
Lao People's Democratic Republic	48	[18.5-124.4]	1.3	1.9	0.37	32	[14.3-71.4]	0.88	1.3	0.29	0.68
Ireland	46	[31.8-66.5]	1.9	1.2	0.24	19	[11.6-31.2]	0.78	0.45	0.12	0.41
Latvia	46	[33.1-63.9]	5.3	3	0.55	39	[27.6-55.0]	4.5	2.5	0.49	0.85
Nigeria	45	[4.1-489.2]	0.04	0.09	0.02	36	[2.4-529.6]	0.03	0.07	0.01	0.75
Kazakhstan	44	[33.7-57.5]	0.48	0.5	0.1	21	[12.5-35.3]	0.23	0.24	0.05	0.48
Algeria	43	[16.3-113.5]	0.19	0.2	0.06	24	[7.9-73.2]	0.11	0.11	0.04	0.58
Iran, Islamic Republic of	43	[32.0-57.8]	0.1	0.1	0.02	15	[8.4-26.8]	0.04	0.04	0.01	0.4
Chile	42	[21.7-81.1]	0.45	0.29	0.11	20	[11.8-33.8]	0.21	0.14	0.06	0.47
Sweden	40	[29.3-54.6]	0.79	0.35	0.09	34	[23.7-48.9]	0.67	0.29	0.08	0.85
Sudan	37	[17.3-79.0]	0.17	0.26	0.06	23	[10.2-51.7]	0.1	0.18	0.05	0.59
Estonia	36	[21.9-59.3]	5.7	3.2	0.73	26	[17.2-39.2]	4.1	2.4	0.5	0.72
Turkmenistan	33	[23.6-46.2]	1.1	1.5	0.27	14	[4.3-45.1]	0.47	0.64	0.16	0.43
Finland	32	[22.0-46.6]	1.2	0.53	0.12	18	[11.0-29.4]	0.66	0.29	0.07	0.55
Kyrgyzstan	32	[15.9-64.5]	0.99	1.4	0.37	14	[7.8-25.1]	0.43	0.62	0.17	0.43
Angola	31	[13.6-70.7]	0.19	0.52	0.1	25	[10.4-60.3]	0.15	0.44	0.09	0.79
Paraguay	29	[10.7-78.3]	0.8	0.91	0.18	9	[3.9-20.7]	0.25	0.28	0.06	0.31
Uruguay	28	[18.2-43.0]	1.7	1.1	0.26	6	[2.6-14.1]	0.36	0.23	0.06	0.21
France, La RÈunion	26	[15.6-43.2]	6	4	0.77	10	[3.3-30.8]	2.3	1.4	0.35	0.38
Chad	25	[9.8-63.5]	0.3	0.67	0.08	20	[8.3-48.2]	0.24	0.52	0.06	0.8
Norway	24	[15.6-37.0]	0.88	0.47	0.1	12	[6.5-22.2]	0.44	0.21	0.06	0.5
Azerbaijan	24	[12.3-46.8]	0.47	0.38	0.07	10	[4.5-22.2]	0.2	0.16	0.05	0.43
Puerto Rico	22	[14.9-32.5]	1.6	0.7	0.2	9	[4.2-19.3]	0.66	0.33	0.08	0.41
Ghana	20	[1.8-223.0]	0.13	0.21	0.03	16	[1.1-235.4]	0.1	0.18	0.03	0.77
Saudi Arabia	19	[8.2-44.0]	0.09	0.16	0.06	9	[3.3-24.6]	0.04	0.09	0.04	0.44
Greece	19	[8.1-44.5]	0.37	0.16	0.04	10	[4.9-20.4]	0.2	0.08	0.02	0.54
Tunisia	19	[7.0-51.4]	0.32	0.28	0.05	10	[3.3-29.9]	0.17	0.15	0.03	0.53
New Zealand	18	[10.0-32.5]	0.76	0.38	0.11	8	[3.5-18.4]	0.34	0.14	0.07	0.45
Montenegro	15	[8.1-27.9]	4.8	3.1	0.66	13	[6.6-25.7]	4.2	2.9	0.33	0.88
Burundi	13	[1.7-97.0]	0.22	0.58	0.11	10	[1.3-76.3]	0.17	0.43	0.08	0.77
Oman	12	[2.7-53.2]	0.36	0.45	0.05	5	[0.80-29.7]	0.15	0.2	0.02	0.42
Albania	12	[3.6-40.4]	0.82	0.39	0.13	7	[2.4-20.8]	0.48	0.22	0.08	0.59
Mali	12	[1.5-97.2]	0.12	0.27	0.05	9	[0.80-97.5]	0.09	0.18	0.02	0.75
Armenia	11	[7.9-15.4]	0.79	0.54	0.08	4	[1.4-11.7]	0.29	0.2	0.03	0.37
Panama	11	[3.0-41.0]	0.51	0.4	0.19	6	[1.9-18.6]	0.28	0.22	0.1	0.55
Nicaragua	10	[3.3-30.4]	0.31	0.39	0.24	6	[2.3-15.8]	0.18	0.24	0.14	0.58
Ecuador	10	[1.8-54.8]	0.11	0.09	0.05	3	[0.70-12.7]	0.03	0.03	0.01	0.27
Somalia	10	[1.3-74.6]	0.13	0.22	0.03	8	[1.0-61.1]	0.1	0.17	0.02	0.77
France, Guadeloupe	9	[3.8-21.5]	4.9	2.4	0.47	4	[1.1-15.0]	2.2	1	0.22	0.45
Israel	9	[3.4-23.8]	0.21	0.16	0.04	5	[2.1-12.0]	0.12	0.08	0.03	0.57
Central African Republic	9	[3.5-22.9]	0.38	0.72	0.08	7	[2.9-16.9]	0.29	0.56	0.07	0.76
Zimbabwe	9	[0.90-88.6]	0.13	0.17	0.02	7	[0.50-103.0]	0.1	0.11	0.01	0.77
CÙte d'Ivoire	9	[1.3-60.6]	0.07	0.08	0.01	7	[0.80-62.9]	0.05	0.07	0.01	0.71
Bhutan	9	[7.8-10.3]	2.2	2.3	0.55	3	[2.6-3.5]	0.73	0.66	0.26	0.33
El Salvador	8	[1.6-39.8]	0.26	0.2	0.11	4	[0.90-17.1]	0.13	0.1	0.06	0.5
Barbados	8	[1.6-40.0]	5.8	3.1	0.76	4	[1.0-16.4]	2.9	1.6	0.37	0.5
Mauritius	8	[2.7-23.4]	1.3	0.87	0.12	7	[2.0-24.8]	1.1	0.73	0.14	0.85
Burkina Faso	8	[0.80-83.4]	0.08	0.13	0.01	6	[0.50-79.4]	0.06	0.09	0.01	0.75
Costa Rica	8	[3.2-20.2]	0.31	0.23	0.07	6	[2.5-14.4]	0.24	0.17	0.06	0.77
Iraq	8	[3.5-18.3]	0.04	0.06	0.01	4	[1.4-11.7]	0.02	0.04	0.01	0.5
South Sudan	8	[1.1-59.7]	0.14	0.27	0.04	6	[0.80-45.8]	0.11	0.21	0.03	0.79
Honduras	7	[0.60-81.3]	0.14	0.16	0.06	3	[0.30-31.9]	0.06	0.07	0.03	0.43
Papua New Guinea	7	[1.0-50.0]	0.15	0.24	0.09	5	[0.40-69.4]	0.11	0.18	0.08	0.73
Mongolia	7	[3.0-16.2]	0.43	0.64	0.1	2	[0.20-19.1]	0.12	0.23	0.05	0.28
Tajikistan	7	[2.0-24.8]	0.15	0.28	0.09	4	[1.4-11.6]	0.08	0.17	0.08	0.53
Botswana	7	[2.8-17.8]	0.61	1.1	0.22	6	[2.1-17.5]	0.53	0.9	0.2	0.87
North Macedonia	7	[2.0-24.5]	0.67	0.39	0.17	4	[1.4-11.5]	0.38	0.23	0.04	0.57
Namibia	7	[3.1-16.1]	0.57	1.2	0.25	6	[2.1-17.1]	0.49	1.1	0.24	0.86
Togo	6	[0.40-81.8]	0.15	0.24	0.05	5	[0.40-66.2]	0.12	0.18	0.02	0.8
Libya	6	[0.50-79.6]	0.17	0.29	0.26	3	[0.20-44.1]	0.09	0.18	0.18	0.53
Dominican Republic	6	[0.50-66.9]	0.11	0.13	0.02	2	[0.20-17.0]	0.04	0.04	0.01	0.36
Luxembourg	6	[1.3-28.2]	1.9	1.2	0.23	4	[1.1-14.8]	1.3	0.81	0.13	0.68
Equatorial Guinea	6	[2.4-15.2]	0.77	1.3	0.14	5	[2.1-12.1]	0.64	1	0.11	0.83
Malta	5	[1.5-16.7]	2.3	1.3	0.18	NA	NA	NA	NA	NA	NA
Yemen	5	[1.0-24.9]	0.03	0.07	0.01	3	[0.50-18.2]	0.02	0.05	0.01	0.67
French Polynesia	5	[1.2-20.6]	3.5	2.8	0.45	3	[0.40-20.1]	2.1	1.8	0.34	0.6
France, Martinique	5	[1.6-15.3]	2.9	1.1	0.3	2	[0.40-10.8]	1.2	0.56	0.08	0.41
Senegal	5	[0.30-79.6]	0.06	0.08	0.01	4	[0.30-52.9]	0.05	0.05	0	0.83
Trinidad and Tobago	5	[0.70-37.6]	0.72	0.46	0.16	1	[0.20-5.6]	0.14	0.11	0.01	0.19
Niger	5	[0.40-57.2]	0.04	0.09	0.01	4	[3.0-5.3]	0.03	0.08	0.01	0.75
Syrian Arab Republic	4	[0.20-66.7]	0.05	0.06	0.02	3	[0.20-45.3]	0.03	0.04	0.02	0.6
Benin	4	[0.40-39.4]	0.07	0.07	0.01	3	[2.3-4.0]	0.05	0.06	0	0.71
Kuwait	4	[0.80-20.5]	0.15	0.1	0.01	2	[0.30-15.8]	0.08	0.04	0	0.53
Guatemala	4	[1.1-14.4]	0.05	0.07	0.03	3	[1.0-9.1]	0.03	0.05	0.02	0.6
Haiti	4	[0.40-44.6]	0.07	0.12	0.02	2	[0.20-17.0]	0.04	0.06	0.01	0.57
United Arab Emirates	4	[0.60-26.7]	0.06	0.21	0.15	3	[0.30-35.3]	0.04	0.2	0.15	0.67
Rwanda	4	[0.40-39.4]	0.06	0.2	0.16	3	[2.3-4.0]	0.05	0.17	0.15	0.83
France, New Caledonia	3	[0.70-13.5]	2.1	1.4	0.71	1	[0.10-13.9]	0.7	0.4	0.2	0.33
Jordan	3	[0.40-22.2]	0.06	0.07	0.03	1	[0.10-11.1]	0.02	0.03	0.03	0.33
Cabo Verde	3	[0.30-34.0]	1.1	1.2	0.12	1	[0.10-14.3]	0.36	0.4	0.04	0.33
Mozambique	3	[0.30-30.2]	0.02	0.05	0	2	[1.5-2.6]	0.01	0.03	0	0.5
Guinea	2	[0.20-24.6]	0.03	0.06	0.01	2	[0.20-26.5]	0.03	0.06	0.01	1
Sierra Leone	2	[0.70-5.5]	0.05	0.05	0	2	[0.70-6.0]	0.05	0.05	0	1
Mauritania	2	[0.10-31.8]	0.09	0.08	0.01	2	[0.20-26.5]	0.09	0.08	0.01	1
Qatar	1	[0.10-11.9]	0.05	0.02	0	NA	NA	NA	NA	NA	NA
Gaza Strip and West Bank	1	[0.10-16.7]	0.04	0.09	0.01	NA	NA	NA	NA	NA	NA
Eritrea	1	[0.10-7.5]	0.06	0.09	0.01	1	[0.10-7.6]	0.06	0.09	0.01	1
Jamaica	1	[0.10-8.6]	0.07	0.07	0.01	1	[0.20-6.4]	0.07	0.07	0.01	1
Lebanon	1	[0.10-7.2]	0.03	0.03	0	NA	NA	NA	NA	NA	NA
Guyana	1	[0.10-17.8]	0.25	0.32	0.05	NA	NA	NA	NA	NA	NA
Gabon	1	[0.10-10.9]	0.09	0.12	0.01	1	[0.80-1.3]	0.09	0.12	0.01	1
Bahamas	NA	NA	NA	NA	NA	NA	NA	NA	NA	NA	NA
Bahrain	NA	NA	NA	NA	NA	NA	NA	NA	NA	NA	NA
Belize	NA	NA	NA	NA	NA	NA	NA	NA	NA	NA	NA
Bolivia, Plurinational State of	NA	NA	NA	NA	NA	NA	NA	NA	NA	NA	NA
Brunei Darussalam	NA	NA	NA	NA	NA	NA	NA	NA	NA	NA	NA
Comoros	NA	NA	NA	NA	NA	NA	NA	NA	NA	NA	NA
Congo, Republic of	NA	NA	NA	NA	NA	NA	NA	NA	NA	NA	NA
C√¥te d'Ivoire	NA	NA	NA	NA	NA	NA	NA	NA	NA	NA	NA
Cyprus	NA	NA	NA	NA	NA	NA	NA	NA	NA	NA	NA
Djibouti	NA	NA	NA	NA	NA	NA	NA	NA	NA	NA	NA
Eswatini	NA	NA	NA	NA	NA	NA	NA	NA	NA	NA	NA
Fiji	NA	NA	NA	NA	NA	NA	NA	NA	NA	NA	NA
France, La R√©union	NA	NA	NA	NA	NA	NA	NA	NA	NA	NA	NA
French Guiana	NA	NA	NA	NA	NA	NA	NA	NA	NA	NA	NA
Guam	NA	NA	NA	NA	NA	NA	NA	NA	NA	NA	NA
Guinea-Bissau	NA	NA	NA	NA	NA	NA	NA	NA	NA	NA	NA
Iceland	NA	NA	NA	NA	NA	NA	NA	NA	NA	NA	NA
Lesotho	NA	NA	NA	NA	NA	NA	NA	NA	NA	NA	NA
Liberia	NA	NA	NA	NA	NA	NA	NA	NA	NA	NA	NA
Malawi	NA	NA	NA	NA	NA	NA	NA	NA	NA	NA	NA
Maldives	NA	NA	NA	NA	NA	NA	NA	NA	NA	NA	NA
Saint Lucia	NA	NA	NA	NA	NA	NA	NA	NA	NA	NA	NA
Samoa	NA	NA	NA	NA	NA	NA	NA	NA	NA	NA	NA
Sao Tome and Principe	NA	NA	NA	NA	NA	NA	NA	NA	NA	NA	NA
Solomon Islands	NA	NA	NA	NA	NA	NA	NA	NA	NA	NA	NA
Suriname	NA	NA	NA	NA	NA	NA	NA	NA	NA	NA	NA
The Republic of the Gambia	NA	NA	NA	NA	NA	NA	NA	NA	NA	NA	NA
Timor-Leste	NA	NA	NA	NA	NA	NA	NA	NA	NA	NA	NA
Vanuatu	NA	NA	NA	NA	NA	NA	NA	NA	NA	NA	NA
Zambia	NA	NA	NA	NA	NA	NA	NA	NA	NA	NA	NA

## Sheet: Females
Location	Incidence					Mortality					MIR
	Number	Uncertainty interval	Crude rate	ASR	Cumulative risk (%)	Number	Uncertainty interval	Crude rate	ASR	Cumulative risk (%)
India	6130	[5249.6-7158.0]	0.92	0.89	0.17	2601	[2204.9-3068.2]	0.39	0.37	0.08	0.42
Bangladesh	1079	[311.0-3743.0]	1.3	1.5	0.28	464	[145.8-1476.2]	0.57	0.66	0.14	0.44
Pakistan	609	[313.0-1184.9]	0.57	0.74	0.09	256	[128.2-511.2]	0.24	0.3	0.04	0.42
France	504	[319.9-794.0]	1.5	0.86	0.13	105	[74.1-148.8]	0.31	0.17	0.03	0.21
China	466	[319.1-680.7]	0.07	0.04	0.01	314	[175.1-563.1]	0.04	0.03	0.01	0.57
Viet Nam	450	[225.6-897.4]	0.92	0.7	0.16	243	[113.7-519.4]	0.5	0.36	0.1	0.54
United States of America	412	[345.3-491.6]	0.25	0.14	0.03	93	[58.5-147.8]	0.06	0.03	0.01	0.24
Russian Federation	403	[355.1-457.4]	0.51	0.31	0.05	222	[114.5-430.5]	0.28	0.16	0.03	0.55
Japan	369	[276.2-493.1]	0.57	0.23	0.05	171	[138.5-211.1]	0.26	0.08	0.02	0.46
Germany	336	[245.5-459.8]	0.79	0.36	0.07	155	[117.8-203.9]	0.37	0.16	0.03	0.47
United Kingdom	213	[162.6-279.0]	0.62	0.28	0.07	84	[60.9-115.8]	0.24	0.09	0.03	0.39
Brazil	179	[112.0-286.1]	0.17	0.12	0.03	83	[57.7-119.4]	0.08	0.05	0.01	0.47
Poland	133	[94.2-187.8]	0.68	0.35	0.06	60	[45.1-79.9]	0.31	0.16	0.03	0.46
Myanmar	121	[14.3-1023.0]	0.43	0.4	0.08	84	[14.9-473.5]	0.3	0.28	0.07	0.7
Turkey	117	[43.1-317.4]	0.27	0.23	0.03	40	[27.7-57.7]	0.09	0.07	0.02	0.33
Egypt	111	[63.5-193.9]	0.22	0.24	0.03	66	[35.2-123.7]	0.13	0.15	0.02	0.59
Italy	93	[63.4-136.4]	0.3	0.13	0.03	50	[36.9-67.8]	0.16	0.06	0.01	0.53
Indonesia	93	[17.9-484.0]	0.07	0.07	0.01	43	[8.0-229.9]	0.03	0.03	0	0.43
Sri Lanka	92	[70.8-119.6]	0.83	0.56	0.1	41	[29.5-57.0]	0.37	0.24	0.05	0.45
Morocco	82	[33.5-200.5]	0.44	0.39	0.1	44	[16.1-120.4]	0.24	0.2	0.06	0.55
Kenya	81	[27.1-241.9]	0.3	0.58	0.13	67	[18.3-245.8]	0.25	0.51	0.12	0.83
Spain	80	[43.6-146.7]	0.34	0.19	0.03	22	[13.6-35.6]	0.09	0.05	0.01	0.26
Thailand	78	[39.9-152.6]	0.22	0.12	0.03	45	[21.9-92.4]	0.13	0.06	0.02	0.59
Hungary	67	[46.3-97.0]	1.3	0.74	0.1	50	[37.5-66.7]	0.99	0.53	0.08	0.76
Uzbekistan	60	[34.2-105.4]	0.36	0.37	0.06	26	[16.1-42.0]	0.16	0.16	0.03	0.44
The Netherlands	56	[40.4-77.6]	0.65	0.31	0.06	22	[13.3-36.4]	0.26	0.11	0.03	0.4
South Africa	55	[35.0-86.5]	0.18	0.19	0.04	24	[13.8-41.7]	0.08	0.08	0.02	0.44
Iran, Islamic Republic of	54	[37.3-78.1]	0.13	0.13	0.03	22	[12.8-37.8]	0.05	0.06	0.02	0.38
Afghanistan	54	[15.6-187.3]	0.28	0.52	0.08	26	[8.2-82.7]	0.14	0.24	0.05	0.5
Malaysia	50	[29.7-84.0]	0.32	0.29	0.07	31	[17.4-55.4]	0.2	0.18	0.05	0.62
Ukraine	49	[35.1-68.4]	0.21	0.12	0.02	32	[21.5-47.7]	0.14	0.08	0.01	0.67
Belgium	48	[34.7-66.5]	0.82	0.47	0.07	21	[12.7-34.8]	0.36	0.15	0.04	0.44
Burkina Faso	48	[4.2-550.9]	0.46	1.1	0.71	38	[2.6-559.0]	0.36	0.96	0.66	0.78
Peru	45	[20.7-97.8]	0.27	0.24	0.04	16	[8.4-30.6]	0.1	0.09	0.01	0.37
Nigeria	43	[4.0-467.5]	0.04	0.08	0.02	34	[17.4-66.6]	0.03	0.07	0.01	0.75
Switzerland	40	[19.2-83.5]	0.92	0.43	0.09	15	[8.4-26.9]	0.34	0.15	0.04	0.37
Sudan	40	[22.8-70.2]	0.18	0.26	0.06	25	[13.7-45.6]	0.11	0.17	0.05	0.61
Mexico	38	[21.5-67.3]	0.06	0.05	0.02	21	[13.1-33.7]	0.03	0.03	0.01	0.5
Canada	36	[22.7-57.1]	0.19	0.1	0.02	19	[11.4-31.6]	0.1	0.04	0.01	0.53
Saudi Arabia	36	[20.7-62.7]	0.25	0.3	0.05	11	[5.7-21.4]	0.07	0.09	0.01	0.28
Philippines	33	[8.6-126.3]	0.06	0.06	0.02	13	[2.9-57.3]	0.02	0.02	0.01	0.33
Romania	32	[19.3-53.0]	0.32	0.17	0.03	27	[18.1-40.3]	0.27	0.14	0.03	0.84
Tanzania, United Republic of	31	[8.4-114.5]	0.1	0.19	0.05	25	[5.3-118.1]	0.08	0.14	0.02	0.8
Korea, Republic of	31	[20.8-46.1]	0.12	0.06	0.01	13	[6.9-24.5]	0.05	0.02	0.01	0.42
Australia	30	[19.9-45.3]	0.23	0.13	0.03	13	[7.0-24.0]	0.1	0.04	0.01	0.43
Colombia	29	[11.6-72.3]	0.11	0.09	0.02	10	[4.8-20.8]	0.04	0.03	0.01	0.36
Nepal	29	[12.4-67.6]	0.18	0.22	0.03	8	[3.0-21.3]	0.05	0.06	0.01	0.28
Tunisia	25	[10.0-62.7]	0.42	0.32	0.06	9	[3.3-24.7]	0.15	0.11	0.02	0.36
Kyrgyzstan	24	[9.2-62.4]	0.73	0.74	0.12	9	[4.1-20.0]	0.27	0.27	0.05	0.37
Serbia	23	[10.5-50.5]	0.52	0.29	0.05	12	[6.3-22.7]	0.27	0.15	0.02	0.52
Ethiopia	22	[2.2-222.0]	0.04	0.07	0.01	17	[1.2-250.1]	0.03	0.06	0.01	0.75
Austria	22	[13.4-36.2]	0.48	0.26	0.04	9	[4.3-18.7]	0.2	0.08	0.02	0.42
Turkmenistan	21	[13.5-32.7]	0.69	0.73	0.09	9	[3.2-25.6]	0.29	0.31	0.04	0.42
Denmark	21	[12.9-34.1]	0.72	0.35	0.07	13	[7.0-24.0]	0.45	0.21	0.04	0.62
Chile	21	[8.1-54.3]	0.22	0.14	0.03	9	[4.2-19.2]	0.09	0.05	0.02	0.41
Kazakhstan	20	[13.6-29.4]	0.21	0.18	0.02	7	[3.0-16.3]	0.07	0.06	0.01	0.33
Algeria	19	[5.4-67.2]	0.09	0.1	0.01	8	[1.9-34.2]	0.04	0.04	0.01	0.44
Czechia	18	[10.9-29.7]	0.33	0.19	0.03	10	[5.3-18.7]	0.18	0.09	0.02	0.55
Congo, Democratic Republic of	17	[11.4-25.4]	0.04	0.07	0.01	13	[6.6-25.5]	0.03	0.05	0.01	0.75
Iraq	17	[9.6-30.0]	0.09	0.14	0.04	6	[2.9-12.5]	0.03	0.05	0.02	0.33
Argentina	16	[5.7-45.0]	0.07	0.05	0.01	8	[3.4-19.0]	0.03	0.02	0.01	0.43
Madagascar	16	[1.6-160.0]	0.12	0.19	0.06	13	[1.3-133.4]	0.09	0.16	0.05	0.75
Cameroon	15	[1.2-183.9]	0.11	0.23	0.04	12	[6.1-23.5]	0.09	0.19	0.04	0.82
Cuba	15	[4.4-51.7]	0.26	0.12	0.03	5	[1.8-14.0]	0.09	0.04	0.01	0.35
Sweden	14	[7.6-25.9]	0.28	0.13	0.03	7	[3.2-15.3]	0.14	0.05	0.02	0.5
Portugal	13	[4.7-35.9]	0.24	0.14	0.02	7	[3.1-15.8]	0.13	0.07	0.01	0.54
Ghana	13	[1.2-144.9]	0.08	0.17	0.08	10	[5.1-19.6]	0.07	0.14	0.08	0.88
Yemen	12	[2.0-72.4]	0.08	0.13	0.01	5	[0.70-37.4]	0.03	0.06	0.01	0.38
Ireland	12	[6.1-23.6]	0.48	0.26	0.07	3	[1.0-9.1]	0.12	0.06	0.02	0.25
Azerbaijan	12	[5.0-28.8]	0.24	0.16	0.03	3	[1.1-8.5]	0.06	0.04	0.02	0.25
Mozambique	12	[1.2-121.0]	0.07	0.14	0.06	9	[0.60-132.4]	0.06	0.09	0.03	0.86
Slovakia	12	[5.7-25.1]	0.43	0.2	0.05	11	[6.0-20.2]	0.39	0.2	0.04	0.91
Tajikistan	11	[3.5-34.2]	0.23	0.31	0.09	5	[1.9-13.0]	0.11	0.14	0.04	0.48
Cambodia	11	[1.3-93.0]	0.13	0.15	0.03	7	[1.2-39.5]	0.08	0.1	0.02	0.62
Niger	10	[0.90-114.4]	0.08	0.18	0.03	8	[4.1-15.7]	0.07	0.15	0.02	0.88
Croatia	10	[5.2-19.3]	0.47	0.26	0.04	10	[4.6-21.8]	0.47	0.23	0.04	1
Uganda	10	[1.0-100.9]	0.04	0.11	0.01	8	[0.50-117.7]	0.03	0.09	0.01	0.75
Bosnia and Herzegovina	9	[2.6-31.5]	0.54	0.28	0.05	5	[1.7-14.4]	0.3	0.16	0.04	0.56
Belarus	9	[3.6-22.5]	0.18	0.09	0.02	6	[2.5-14.6]	0.12	0.06	0.01	0.67
Somalia	8	[0.80-80.0]	0.1	0.22	0.04	6	[0.60-61.6]	0.08	0.17	0.04	0.8
Korea, Democratic Republic of	7	[1.0-46.9]	0.05	0.03	0.02	5	[2.2-11.2]	0.04	0.02	0.01	0.8
Latvia	7	[2.9-16.7]	0.69	0.39	0.06	2	[0.60-6.4]	0.2	0.11	0.01	0.29
Lithuania	7	[3.0-16.5]	0.48	0.25	0.04	5	[2.0-12.3]	0.34	0.12	0.03	0.71
CÙte d'Ivoire	7	[0.70-72.3]	0.05	0.16	0.13	6	[3.1-11.8]	0.05	0.1	0.08	1
Chad	7	[4.7-10.5]	0.09	0.18	0.03	6	[3.1-11.8]	0.07	0.17	0.03	0.78
Dominican Republic	7	[0.80-57.7]	0.13	0.12	0.03	3	[0.50-19.5]	0.06	0.05	0.02	0.46
Lao People's Democratic Republic	6	[0.70-50.7]	0.17	0.21	0.04	5	[0.90-28.2]	0.14	0.19	0.04	0.82
South Sudan	6	[0.60-60.0]	0.11	0.19	0.04	5	[0.50-51.3]	0.09	0.17	0.04	0.82
Singapore	6	[1.0-37.0]	0.22	0.1	0.03	1	[0.20-6.4]	0.04	0.01	0.01	0.18
Benin	6	[0.60-59.1]	0.1	0.21	0.03	5	[2.6-9.8]	0.08	0.17	0.02	0.8
Albania	6	[1.2-29.6]	0.42	0.16	0.07	3	[0.70-12.6]	0.21	0.08	0.03	0.5
Bulgaria	6	[2.7-13.2]	0.17	0.08	0.01	4	[1.5-10.5]	0.11	0.06	0.01	0.65
Papua New Guinea	6	[1.3-27.2]	0.14	0.17	0.01	4	[0.30-55.5]	0.09	0.11	0.01	0.64
Israel	5	[1.5-16.2]	0.12	0.06	0.02	3	[0.50-19.6]	0.07	0.02	0.02	0.58
Puerto Rico	5	[1.7-14.7]	0.33	0.09	0.04	NA	NA	NA	NA	NA	NA
Finland	5	[1.9-12.8]	0.18	0.09	0.02	4	[1.4-11.3]	0.14	0.05	0.01	0.78
Norway	5	[1.9-12.8]	0.19	0.1	0.02	3	[1.0-8.9]	0.11	0.05	0.01	0.58
Burundi	4	[0.40-40.0]	0.07	0.15	0.02	3	[0.30-30.8]	0.05	0.11	0.02	0.71
Montenegro	4	[1.1-14.6]	1.3	0.82	0.1	1	[0.10-9.9]	0.31	0.26	0.03	0.24
Slovenia	4	[1.2-13.0]	0.38	0.17	0.03	2	[0.50-7.9]	0.19	0.09	0.02	0.5
Mauritius	4	[1.0-15.4]	0.62	0.33	0.09	NA	NA	NA	NA	NA	NA
Uruguay	4	[1.4-11.8]	0.22	0.12	0.03	NA	NA	NA	NA	NA	NA
Honduras	4	[0.30-46.5]	0.08	0.09	0.01	2	[0.20-21.3]	0.04	0.04	0	0.5
New Zealand	4	[1.2-13.1]	0.16	0.07	0.02	1	[0.20-5.2]	0.04	0.01	0.01	0.25
Haiti	4	[0.50-33.0]	0.07	0.1	0.02	2	[0.30-13.0]	0.03	0.05	0.01	0.43
Bhutan	4	[2.8-5.7]	1.1	1.3	0.18	2	[1.4-2.9]	0.55	0.69	0.13	0.5
Rwanda	3	[0.30-29.5]	0.05	0.06	0.01	2	[1.0-3.9]	0.03	0.04	0.01	0.6
North Macedonia	3	[0.30-27.6]	0.29	0.16	0.03	NA	NA	NA	NA	NA	NA
Togo	3	[0.20-45.5]	0.07	0.15	0.04	2	[0.10-29.4]	0.05	0.1	0.01	0.71
Mali	3	[0.30-31.8]	0.03	0.03	0	2	[0.10-29.4]	0.02	0.02	0	0.67
Republic of Moldova	3	[0.50-17.4]	0.14	0.07	0.01	2	[0.50-8.3]	0.1	0.05	0.01	0.71
Georgia	2	[1.3-3.1]	0.1	0.02	0.02	1	[0.20-4.3]	0.05	0.01	0.01	0.5
Zambia	2	[0.20-19.2]	0.02	0.03	0	1	[0.50-2.0]	0.01	0.01	0	0.5
Syrian Arab Republic	2	[0.20-16.1]	0.02	0.03	0.01	1	[0.10-9.1]	0.01	0.02	0	0.5
Oman	2	[0.20-21.9]	0.12	0.24	0.05	NA	NA	NA	NA	NA	NA
Jamaica	2	[1.4-2.8]	0.13	0.08	0.04	NA	NA	NA	NA	NA	NA
Nicaragua	2	[1.2-3.4]	0.06	0.06	0.01	1	[0.10-9.6]	0.03	0.03	0	0.5
Zimbabwe	2	[0.20-19.7]	0.03	0.04	0.01	2	[1.0-3.9]	0.03	0.04	0.01	1
Libya	2	[0.20-26.5]	0.06	0.04	0	NA	NA	NA	NA	NA	NA
Ecuador	2	[0.30-14.1]	0.02	0.01	0.01	1	[0.20-5.4]	0.01	0.01	0.01	0.5
United Arab Emirates	2	[0.20-17.9]	0.07	0.39	0.27	NA	NA	NA	NA	NA	NA
Mongolia	2	[0.40-10.4]	0.12	0.12	0.04	NA	NA	NA	NA	NA	NA
Venezuela, Bolivarian Republic of	2	[0.30-11.7]	0.01	0.01	0	1	[0.20-4.6]	0.01	0	0	1
Angola	1	[0.70-1.4]	0.01	0.01	0	1	[0.50-2.0]	0.01	0.01	0	1
Luxembourg	1	[0.10-14.3]	0.32	0.23	0.03	NA	NA	NA	NA	NA	NA
France, La RÈunion	1	[0.10-6.7]	0.22	0.15	0.01	NA	NA	NA	NA	NA	NA
Guyana	1	[0.10-17.8]	0.26	0.21	0.03	NA	NA	NA	NA	NA	NA
Gabon	1	[0.10-10.9]	0.09	0.19	0.02	1	[0.50-2.0]	0.09	0.19	0.02	1
Qatar	1	[0.10-11.9]	0.14	0.51	0.08	NA	NA	NA	NA	NA	NA
Central African Republic	1	[0.70-1.5]	0.04	0.07	0.01	1	[0.50-2.0]	0.04	0.07	0.01	1
Gaza Strip and West Bank	1	[0.10-8.1]	0.04	0.12	0.12	NA	NA	NA	NA	NA	NA
Eritrea	1	[0.10-10.0]	0.06	0.08	0.01	1	[0.10-10.3]	0.06	0.08	0.01	1
Greece	1	[0.10-6.7]	0.02	0	0	1	[0.20-5.2]	0.02	0	0	1
Armenia	NA	NA	NA	NA	NA	NA	NA	NA	NA	NA	NA
Bahamas	NA	NA	NA	NA	NA	NA	NA	NA	NA	NA	NA
Bahrain	NA	NA	NA	NA	NA	NA	NA	NA	NA	NA	NA
Barbados	NA	NA	NA	NA	NA	NA	NA	NA	NA	NA	NA
Belize	NA	NA	NA	NA	NA	NA	NA	NA	NA	NA	NA
Bolivia, Plurinational State of	NA	NA	NA	NA	NA	NA	NA	NA	NA	NA	NA
Botswana	NA	NA	NA	NA	NA	NA	NA	NA	NA	NA	NA
Brunei Darussalam	NA	NA	NA	NA	NA	NA	NA	NA	NA	NA	NA
Cabo Verde	NA	NA	NA	NA	NA	NA	NA	NA	NA	NA	NA
Comoros	NA	NA	NA	NA	NA	NA	NA	NA	NA	NA	NA
Congo, Republic of	NA	NA	NA	NA	NA	NA	NA	NA	NA	NA	NA
Costa Rica	NA	NA	NA	NA	NA	NA	NA	NA	NA	NA	NA
C√¥te d'Ivoire	NA	NA	NA	NA	NA	NA	NA	NA	NA	NA	NA
Cyprus	NA	NA	NA	NA	NA	NA	NA	NA	NA	NA	NA
Djibouti	NA	NA	NA	NA	NA	NA	NA	NA	NA	NA	NA
El Salvador	NA	NA	NA	NA	NA	NA	NA	NA	NA	NA	NA
Equatorial Guinea	NA	NA	NA	NA	NA	NA	NA	NA	NA	NA	NA
Estonia	NA	NA	NA	NA	NA	NA	NA	NA	NA	NA	NA
Eswatini	NA	NA	NA	NA	NA	NA	NA	NA	NA	NA	NA
Fiji	NA	NA	NA	NA	NA	NA	NA	NA	NA	NA	NA
France, Guadeloupe	NA	NA	NA	NA	NA	NA	NA	NA	NA	NA	NA
France, La R√©union	NA	NA	NA	NA	NA	NA	NA	NA	NA	NA	NA
France, Martinique	NA	NA	NA	NA	NA	NA	NA	NA	NA	NA	NA
France, New Caledonia	NA	NA	NA	NA	NA	NA	NA	NA	NA	NA	NA
French Guiana	NA	NA	NA	NA	NA	NA	NA	NA	NA	NA	NA
French Polynesia	NA	NA	NA	NA	NA	NA	NA	NA	NA	NA	NA
Guam	NA	NA	NA	NA	NA	NA	NA	NA	NA	NA	NA
Guatemala	NA	NA	NA	NA	NA	NA	NA	NA	NA	NA	NA
Guinea	NA	NA	NA	NA	NA	NA	NA	NA	NA	NA	NA
Guinea-Bissau	NA	NA	NA	NA	NA	NA	NA	NA	NA	NA	NA
Iceland	NA	NA	NA	NA	NA	NA	NA	NA	NA	NA	NA
Jordan	NA	NA	NA	NA	NA	NA	NA	NA	NA	NA	NA
Kuwait	NA	NA	NA	NA	NA	NA	NA	NA	NA	NA	NA
Lebanon	NA	NA	NA	NA	NA	NA	NA	NA	NA	NA	NA
Lesotho	NA	NA	NA	NA	NA	NA	NA	NA	NA	NA	NA
Liberia	NA	NA	NA	NA	NA	NA	NA	NA	NA	NA	NA
Malawi	NA	NA	NA	NA	NA	NA	NA	NA	NA	NA	NA
Maldives	NA	NA	NA	NA	NA	NA	NA	NA	NA	NA	NA
Malta	NA	NA	NA	NA	NA	NA	NA	NA	NA	NA	NA
Mauritania	NA	NA	NA	NA	NA	NA	NA	NA	NA	NA	NA
Namibia	NA	NA	NA	NA	NA	NA	NA	NA	NA	NA	NA
Panama	NA	NA	NA	NA	NA	NA	NA	NA	NA	NA	NA
Paraguay	NA	NA	NA	NA	NA	NA	NA	NA	NA	NA	NA
Saint Lucia	NA	NA	NA	NA	NA	NA	NA	NA	NA	NA	NA
Samoa	NA	NA	NA	NA	NA	NA	NA	NA	NA	NA	NA
Sao Tome and Principe	NA	NA	NA	NA	NA	NA	NA	NA	NA	NA	NA
Senegal	NA	NA	NA	NA	NA	NA	NA	NA	NA	NA	NA
Sierra Leone	NA	NA	NA	NA	NA	NA	NA	NA	NA	NA	NA
Solomon Islands	NA	NA	NA	NA	NA	NA	NA	NA	NA	NA	NA
Suriname	NA	NA	NA	NA	NA	NA	NA	NA	NA	NA	NA
The Republic of the Gambia	NA	NA	NA	NA	NA	NA	NA	NA	NA	NA	NA
Timor-Leste	NA	NA	NA	NA	NA	NA	NA	NA	NA	NA	NA
Trinidad and Tobago	NA	NA	NA	NA	NA	NA	NA	NA	NA	NA	NA
Vanuatu	NA	NA	NA	NA	NA	NA	NA	NA	NA	NA	NA
